# Supplementary material for: Alpha diversity with increasing altitude and Rapoport’s rule adherence: Elevational trends in Noctuoidea (Lepidoptera) of Mizoram, India
Source: Biodivers Data J. 2025 Apr 25;13:e152977. doi: 10.3897/BDJ.13.e152977 (PMC12048818; doi:10.3897/BDJ.13.e152977)
Supplement: Supplementary material 1 — Dataset used in iNext [file bdj-13-e152977-s001.xlsx]

## Sheet: Sheet1
Dataset used in iNext
Species	0-400	400-800	800-1200	1200-1600
Agrisius albafuliginosus	0	0	2	0
Amata divisa	0	0	2	0
Ammatho navneetsinghi	0	1	0	0
Ammatho pseudoradians	1	0	0	0
Orvasca subnotata	0	0	0	2
Asota caricae	0	0	4	0
Axylia putris	0	2	0	2
Barsine defecta	0	1	5	1
Barsine delicia	6	2	6	0
Barsine phaeodonta	0	2	2	0
Barsine roseata	0	0	0	2
Callopistria indica	0	2	3	0
Chrysodeixis eriosoma	0	1	0	2
Creatonos transiens	1	2	0	6
Ctenoplusia?	0	1	0	0
Cyana obliquilineata	2	0	14	0
Cyme euprepoides interserta	0	0	0	2
Dichromia quadralis	0	0	0	2
Arna bipunctapex	0	1	1	0
Artaxa guttata	0	0	0	1
Artaxa digramma	0	0	1	2
Helicoverpa armigera	0	1	0	2
Hypena rhombalis	0	0	0	2
Hypocala subsatura	0	2	0	2
Imaus munda	0	0	1	0
Juxtarctia multiguttata	0	0	0	3
Miltochrista conjunctana	0	4	2	0
Miltochrista jarawa	0	0	1	0
Miltochrista obliquilineata	5	3	2	6
Miltochrista velona	0	4	0	1
Neochera Inops	0	1	1	1
Nephelomilta effracta	0	0	1	0
Numenes siletti	0	1	1	0
Spilosoma obliqua	0	6	0	4
Spodoptera litura	0	0	0	1
Syntomoides imaon	0	2	0	1
Thyas coronata	0	0	2	0
Thysanoplusia orichalcea	0	2	0	1
Thysanoptyx sordida	0	1	2	0
Tinolius quadrimaculans	0	0	2	0
Trigonodes hyppasia	0	2	0	0
Vamuna maculata	0	2	2	0
