# Supplementary material for: Alpha diversity with increasing altitude and Rapoport’s rule adherence: Elevational trends in Noctuoidea (Lepidoptera) of Mizoram, India
Source: Biodivers Data J. 2025 Apr 25;13:e152977. doi: 10.3897/BDJ.13.e152977 (PMC12048818; doi:10.3897/BDJ.13.e152977)
Supplement: Supplementary material 2 — Data acquired from Rapoports rule analysis [file bdj-13-e152977-s002.xlsx]

## Sheet: Stevens method
Elevation (m)	200	400	600	800	1000	1200	1400	1400-1600			Residual Standard Error	195.7
Mean species range (m)	64.0717	251	0	745.303	875.471	1047	1251	1604			Degrees of Freedom	6
											Multiple R-squared	0.9028
											Adjusted R-squared	0.8865
											F-statistic	55.7
											p-value of F-statistic	0.0002985
											Metric	Value

## Sheet: Pagels method
Elevation (m)	200	400	600	800	1000	1200	1400	1600		Residual Standard Error	113.5
Mean species range (m)	0	0	0	0	870.4	873.667	1259.4	1458.18		Degrees of Freedom	2
										Multiple R-squared	0.8996
										Adjusted R-squared	0.8494
										F-statistic	17.92
										p-value of F-statistic	0.05152

## Sheet: Rohdes method
Elevation (m)	200	400	600	800	1000	1200	1400	1600		Residual Standard Error	122.1
Mean species range (m)	0	0	549	793	793.5	1121.17	1263	1604		Degrees of Freedom	6
										Multiple R-squared	0.9611
										Adjusted R-squared	0.9546
										F-statistic	148.1
										p-value (F-statistic)	1.872e-05

## Sheet: Cross species method
	Elevation (m)	838	1169	1171	548	901	882	1169	826	550	851	1227	981	1604	1604	1604	832	965	826	1008	1158	793	1604	1281	1281	1052	827
	Mean species range (m)	100	869	869	991	284	340	869	1556	1004	158	100	492	100	869	100	195	100	1556	546	892	62	869	539	522	293	102
										Metric	Value
										Residual Standard Error	451.9
										Degrees of Freedom	24
										Multiple R-squared	0.01308
										Adjusted R-squared	-0.02804
										F-statistic	0.3181
										p-value (F-statistic)	0.578
