# Supplementary material for: Alpha diversity with increasing altitude and Rapoport’s rule adherence: Elevational trends in Noctuoidea (Lepidoptera) of Mizoram, India
Source: Biodivers Data J. 2025 Apr 25;13:e152977. doi: 10.3897/BDJ.13.e152977 (PMC12048818; doi:10.3897/BDJ.13.e152977)
Supplement: Supplementary material 3 — Species richness, Shannon diversity and Simpson's diversity [file bdj-13-e152977-s003.xlsx]

## Sheet: Sheet1
	Assemblage	Diversity	Observed	Estimator	s.e.	LCL	UCL
	0-400	Species richness	5	6.86667	2.38443	5	11.5401
	0-400	Shannon diversity	3.90574	4.89002	1.25195	2.43624	7.3438
	0-400	Simpson diversity	3.35821	4.03846	0.999722	2.07904	5.99788
	1200-1600	Species richness	21	23.3967	7.40339	21	37.9071
	1200-1600	Shannon diversity	17.5958	23.2928	2.71326	17.9749	28.6107
	1200-1600	Simpson diversity	14.6944	21.1224	3.34164	14.573	27.6719
	400-800	Species richness	23	26.962	8.32624	23	43.2811
	400-800	Shannon diversity	19.704	27.383	3.44495	20.631	34.135
	400-800	Simpson diversity	16.7937	25.875	3.43549	19.1416	32.6084
	800-1200	Species richness	21	23.6745	8.05142	21	39.455
	800-1200	Shannon diversity	14.7476	18.5397	2.38273	13.8697	23.2098
	800-1200	Simpson diversity	9.99692	11.9104	2.80185	6.41892	17.402
