# Supplementary material for: Alpha diversity with increasing altitude and Rapoport’s rule adherence: Elevational trends in Noctuoidea (Lepidoptera) of Mizoram, India
Source: Biodivers Data J. 2025 Apr 25;13:e152977. doi: 10.3897/BDJ.13.e152977 (PMC12048818; doi:10.3897/BDJ.13.e152977)
Supplement: Supplementary material 4 — Specimens collected record [file bdj-13-e152977-s004.xls]

## Sheet: Materials
typeStatus	occurrenceID	recordedBy	recordedByID	individualCount	sex	lifeStage	scientificName	kingdom	phylum	class	order	family	scientificNameAuthorship	continent	country	countryCode	stateProvince	locality	verbatimElevation	verbatimco-odinates	locationRemarks	identifiedBy	samplingProtocol	eventDate	institutionCode
Other material	TNAU_IM_MZD001	M. Hnialum	https://orcid.org/0009-0000-5458-3764	1		Adult	Agrisius albafuliginosus	Animalia	Arthropoda	Insecta	Lepidoptera	Nolidae	Kirti & Singh, 2016	Asia	India	91	Mizoram	Dengsur	838	23° 22' 53.98" N, 92° 36' 40.93" E		M.Hnialum; N.Chitra	Light trap	2024-10-05	TNAU_IM
Other material	TNAU_IM_MZD002	M. Hnialum	https://orcid.org/0009-0000-5458-3764	1		Adult	Agrisius albafuliginosus	Animalia	Arthropoda	Insecta	Lepidoptera	Nolidae	Kirti & Singh, 2016	Asia	India	91	Mizoram	Dengsur	838	23° 22' 53.98" N, 92° 36' 40.93" E		M.Hnialum; N.Chitra	Light trap	2024-10-05	TNAU_IM
Other material	TNAU_IM_MZMP001	M. Hnialum	https://orcid.org/0009-0000-5458-3764	1		Adult	Amata divisa	Animalia	Arthropoda	Insecta	Lepidoptera	Erebidae	Walker, 1854	Asia	India	91	Mizoram	Mampui	1043	22° 31' 43.79" N, 92° 50' 55.14" E		M.Hnialum; N.Chitra	Light trap	7/18/2024	TNAU_IM
Other material	TNAU_IM_MZMP002	M. Hnialum	https://orcid.org/0009-0000-5458-3764	1		Adult	Amata divisa	Animalia	Arthropoda	Insecta	Lepidoptera	Erebidae	Walker, 1854	Asia	India	91	Mizoram	Mampui	1043	22° 31' 43.79" N, 92° 50' 55.14" E		M.Hnialum; N.Chitra	Light trap	7/18/2024	TNAU_IM
Other material	TNAU_IM_MZLP001	M. Hnialum	https://orcid.org/0009-0000-5458-3764	1		Adult	Ammatho navneetsinghi	Animalia	Arthropoda	Insecta	Lepidoptera	Erebidae	Volynkin and Cerny, 2018	Asia	India	91	Mizoram	Lawipu	759	23°42'57.6"N 92°39'40.0"E		M.Hnialum; N.Chitra	Light trap	2024-11-04	TNAU_IM
Other material	TNAU_IM_MZBV001	M. Hnialum	https://orcid.org/0009-0000-5458-3764	1		Adult	Ammatho pseudoradians	Animalia	Arthropoda	Insecta	Lepidoptera	Erebidae	Joshi, Singh and Volynkin, 2018	Asia	India	91	Mizoram	Bawngva	48	23° 54' 45.39" N, 92° 25' 32.30" E		M.Hnialum; N.Chitra	Light trap	04/27/2024	TNAU_IM
Other material	TNAU_IM_MZHV001	M. Hnialum	https://orcid.org/0009-0000-5458-3764	1		Adult	Orvasca subnotata	Animalia	Arthropoda	Insecta	Lepidoptera	Erebidae	Walker, 1865	Asia	India	91	Mizoram	Hospital veng	1604	23° 28' 46.34" N, 93° 18' 31.24" E.		M.Hnialum; N.Chitra	Light trap	04/15/2024	TNAU_IM
Other material	TNAU_IM_MZHV002	M. Hnialum	https://orcid.org/0009-0000-5458-3764	1		Adult	Orvasca subnotata	Animalia	Arthropoda	Insecta	Lepidoptera	Erebidae	Walker, 1865	Asia	India	91	Mizoram	Hospital veng	1604	23° 28' 46.34" N, 93° 18' 31.24" E.		M.Hnialum; N.Chitra	Light trap	04/15/2024	TNAU_IM
Other material	TNAU_IM_MZD003	M. Hnialum	https://orcid.org/0009-0000-5458-3764	1		Adult	Asota caricae	Animalia	Arthropoda	Insecta	Lepidoptera	Erebidae	Fabricius, 1775	Asia	India	91	Mizoram	Dengsur	838	23° 22' 53.98" N, 92° 36' 40.93" E		M.Hnialum; N.Chitra	Light trap	2024-10-05	TNAU_IM
Other material	TNAU_IM_MZD004	M. Hnialum	https://orcid.org/0009-0000-5458-3764	1		Adult	Asota caricae	Animalia	Arthropoda	Insecta	Lepidoptera	Erebidae	Fabricius, 1775	Asia	India	91	Mizoram	Dengsur	838	23° 22' 53.98" N, 92° 36' 40.93" E		M.Hnialum; N.Chitra	Light trap	2024-10-05	TNAU_IM
Other material	TNAU_IM_MZD005	M. Hnialum	https://orcid.org/0009-0000-5458-3764	1		Adult	Asota caricae	Animalia	Arthropoda	Insecta	Lepidoptera	Erebidae	Fabricius, 1775	Asia	India	91	Mizoram	Dengsur	838	23° 22' 53.98" N, 92° 36' 40.93" E		M.Hnialum; N.Chitra	Light trap	2024-10-05	TNAU_IM
Other material	TNAU_IM_MZD006	M. Hnialum	https://orcid.org/0009-0000-5458-3764	1		Adult	Asota caricae	Animalia	Arthropoda	Insecta	Lepidoptera	Erebidae	Fabricius, 1775	Asia	India	91	Mizoram	Dengsur	838	23° 22' 53.98" N, 92° 36' 40.93" E		M.Hnialum; N.Chitra	Light trap	2024-10-05	TNAU_IM
Other material	TNAU_IM_MZZT001	M. Hnialum	https://orcid.org/0009-0000-5458-3764	1		Adult	Axylia putris	Animalia	Arthropoda	Insecta	Lepidoptera	Noctuidae	Linnaeus, 1761	Asia	India	91	Mizoram	Zokhawthar	735	23° 21' 47.23" N, 93° 23' 26.73" E.		M.Hnialum; N.Chitra	Light trap	04/16/2024	TNAU_IM
Other material	TNAU_IM_MZZT002	M. Hnialum	https://orcid.org/0009-0000-5458-3764	1		Adult	Axylia putris	Animalia	Arthropoda	Insecta	Lepidoptera	Noctuidae	Linnaeus, 1761	Asia	India	91	Mizoram	Zokhawthar	735	23° 21' 47.23" N, 93° 23' 26.73" E.		M.Hnialum; N.Chitra	Light trap	04/16/2024	TNAU_IM
Other material	TNAU_IM_MZHV003	M. Hnialum	https://orcid.org/0009-0000-5458-3764	1		Adult	Axylia putris	Animalia	Arthropoda	Insecta	Lepidoptera	Noctuidae	Linnaeus, 1761	Asia	India	91	Mizoram	Hospital veng	1604	23° 28' 46.34" N, 93° 18' 31.24" E.		M.Hnialum; N.Chitra	Light trap	04/15/2024	TNAU_IM
Other material	TNAU_IM_MZHV004	M. Hnialum	https://orcid.org/0009-0000-5458-3764	1		Adult	Axylia putris	Animalia	Arthropoda	Insecta	Lepidoptera	Noctuidae	Linnaeus, 1761	Asia	India	91	Mizoram	Hospital veng	1604	23° 28' 46.34" N, 93° 18' 31.24" E.		M.Hnialum; N.Chitra	Light trap	04/15/2024	TNAU_IM
Other material	TNAU_IM_MZZT003	M. Hnialum	https://orcid.org/0009-0000-5458-3764	1		Adult	Barsine defecta	Animalia	Arthropoda	Insecta	Lepidoptera	Erebidae	Walker 1854	Asia	India	91	Mizoram	Zokhawthar	735	23° 21' 47.23" N, 93° 23' 26.73" E.		M.Hnialum; N.Chitra	Light trap	04/16/2024	TNAU_IM
Other material	TNAU_IM_MZTN001	M. Hnialum	https://orcid.org/0009-0000-5458-3764	1		Adult	Barsine defecta	Animalia	Arthropoda	Insecta	Lepidoptera	Erebidae	Walker 1854	Asia	India	91	Mizoram	Tawipui North	930	22° 40' 51.74" N, 92° 50' 35.38" E		M.Hnialum; N.Chitra	Light trap	05/20/2024	TNAU_IM
Other material	TNAU_IM_MZTN002	M. Hnialum	https://orcid.org/0009-0000-5458-3764	1		Adult	Barsine defecta	Animalia	Arthropoda	Insecta	Lepidoptera	Erebidae	Walker 1854	Asia	India	91	Mizoram	Tawipui North	930	22° 40' 51.74" N, 92° 50' 35.38" E		M.Hnialum; N.Chitra	Light trap	05/20/2024	TNAU_IM
Other material	TNAU_IM_MZTN003	M. Hnialum	https://orcid.org/0009-0000-5458-3764	1		Adult	Barsine defecta	Animalia	Arthropoda	Insecta	Lepidoptera	Erebidae	Walker 1854	Asia	India	91	Mizoram	Tawipui North	930	22° 40' 51.74" N, 92° 50' 35.38" E		M.Hnialum; N.Chitra	Light trap	05/20/2024	TNAU_IM
Other material	TNAU_IM_MZMP003	M. Hnialum	https://orcid.org/0009-0000-5458-3764	1		Adult	Barsine defecta	Animalia	Arthropoda	Insecta	Lepidoptera	Erebidae	Walker 1854	Asia	India	91	Mizoram	Mampui	1043	22° 31' 43.79" N, 92° 50' 55.14" E		M.Hnialum; N.Chitra	Light trap	7/18/2024	TNAU_IM
Other material	TNAU_IM_MZMP004	M. Hnialum	https://orcid.org/0009-0000-5458-3764	1		Adult	Barsine defecta	Animalia	Arthropoda	Insecta	Lepidoptera	Erebidae	Walker 1854	Asia	India	91	Mizoram	Mampui	1043	22° 31' 43.79" N, 92° 50' 55.14" E		M.Hnialum; N.Chitra	Light trap	7/18/2024	TNAU_IM
Other material	TNAU_IM_MZHV005	M. Hnialum	https://orcid.org/0009-0000-5458-3764	1		Adult	Barsine defecta	Animalia	Arthropoda	Insecta	Lepidoptera	Erebidae	Walker 1854	Asia	India	91	Mizoram	Hospital veng	1604	23° 28' 46.34" N, 93° 18' 31.24" E.		M.Hnialum; N.Chitra	Light trap	04/15/2024	TNAU_IM
Other material	TNAU_IM_MZBB001	M. Hnialum	https://orcid.org/0009-0000-5458-3764	1		Adult	Barsine delicia	Animalia	Arthropoda	Insecta	Lepidoptera	Erebidae	Swinhoe, 1891	Asia	India	91	Mizoram	Bairabi	52	24° 11' 18.09" N, 92° 32' 14.38" E		M.Hnialum; N.Chitra	Light trap	04/29/2024	TNAU_IM
Other material	TNAU_IM_MZBB002	M. Hnialum	https://orcid.org/0009-0000-5458-3764	1		Adult	Barsine delicia	Animalia	Arthropoda	Insecta	Lepidoptera	Erebidae	Swinhoe, 1891	Asia	India	91	Mizoram	Bairabi	52	24° 11' 18.09" N, 92° 32' 14.38" E		M.Hnialum; N.Chitra	Light trap	04/29/2024	TNAU_IM
Other material	TNAU_IM_MZBB003	M. Hnialum	https://orcid.org/0009-0000-5458-3764	1		Adult	Barsine delicia	Animalia	Arthropoda	Insecta	Lepidoptera	Erebidae	Swinhoe, 1891	Asia	India	91	Mizoram	Bairabi	52	24° 11' 18.09" N, 92° 32' 14.38" E		M.Hnialum; N.Chitra	Light trap	04/29/2024	TNAU_IM
Other material	TNAU_IM_MZCNG001	M. Hnialum	https://orcid.org/0009-0000-5458-3764	1		Adult	Barsine delicia	Animalia	Arthropoda	Insecta	Lepidoptera	Erebidae	Swinhoe, 1891	Asia	India	91	Mizoram	Chawngte	140	22° 37' 42.74" N, 92° 38' 44.92" E		M.Hnialum; N.Chitra	Light trap	05/15/2024	TNAU_IM
Other material	TNAU_IM_MZCNG002	M. Hnialum	https://orcid.org/0009-0000-5458-3764	1		Adult	Barsine delicia	Animalia	Arthropoda	Insecta	Lepidoptera	Erebidae	Swinhoe, 1891	Asia	India	91	Mizoram	Chawngte	140	22° 37' 42.74" N, 92° 38' 44.92" E		M.Hnialum; N.Chitra	Light trap	05/15/2024	TNAU_IM
Other material	TNAU_IM_MZCNG003	M. Hnialum	https://orcid.org/0009-0000-5458-3764	1		Adult	Barsine delicia	Animalia	Arthropoda	Insecta	Lepidoptera	Erebidae	Swinhoe, 1891	Asia	India	91	Mizoram	Chawngte	140	22° 37' 42.74" N, 92° 38' 44.92" E		M.Hnialum; N.Chitra	Light trap	05/15/2024	TNAU_IM
Other material	TNAU_IM_MZZT022	M. Hnialum	https://orcid.org/0009-0000-5458-3764	1		Adult	Barsine delicia	Animalia	Arthropoda	Insecta	Lepidoptera	Erebidae	Swinhoe, 1891	Asia	India	91	Mizoram	Zokhawthar	735	23° 21' 47.23" N, 93° 23' 26.73" E.		M.Hnialum; N.Chitra	Light trap	04/16/2024	TNAU_IM
Other material	TNAU_IM_MZLP002	M. Hnialum	https://orcid.org/0009-0000-5458-3764	1		Adult	Barsine delicia	Animalia	Arthropoda	Insecta	Lepidoptera	Erebidae	Swinhoe, 1891	Asia	India	91	Mizoram	Bawngva	759	23°42'57.6"N 92°39'40.0"E		M.Hnialum; N.Chitra	Light trap	04/27/2024	TNAU_IM
Other material	TNAU_IM_MZDT001	M. Hnialum	https://orcid.org/0009-0000-5458-3764	1		Adult	Barsine delicia	Animalia	Arthropoda	Insecta	Lepidoptera	Erebidae	Swinhoe, 1891	Asia	India	91	Mizoram	Dinthar	829	23° 56' 38.51" N, 92° 29' 23.20" E		M.Hnialum; N.Chitra	Light trap	04/26/2024	TNAU_IM
Other material	TNAU_IM_MZDT002	M. Hnialum	https://orcid.org/0009-0000-5458-3764	1		Adult	Barsine delicia	Animalia	Arthropoda	Insecta	Lepidoptera	Erebidae	Swinhoe, 1891	Asia	India	91	Mizoram	Dinthar	829	23° 56' 38.51" N, 92° 29' 23.20" E		M.Hnialum; N.Chitra	Light trap	04/26/2024	TNAU_IM
Other material	TNAU_IM_MZDT003	M. Hnialum	https://orcid.org/0009-0000-5458-3764	1		Adult	Barsine delicia	Animalia	Arthropoda	Insecta	Lepidoptera	Erebidae	Swinhoe, 1891	Asia	India	91	Mizoram	Dinthar	829	23° 56' 38.51" N, 92° 29' 23.20" E		M.Hnialum; N.Chitra	Light trap	04/26/2024	TNAU_IM
Other material	TNAU_IM_MZDT004	M. Hnialum	https://orcid.org/0009-0000-5458-3764	1		Adult	Barsine delicia	Animalia	Arthropoda	Insecta	Lepidoptera	Erebidae	Swinhoe, 1891	Asia	India	91	Mizoram	Dinthar	829	23° 56' 38.51" N, 92° 29' 23.20" E		M.Hnialum; N.Chitra	Light trap	04/26/2024	TNAU_IM
Other material	TNAU_IM_MZDT005	M. Hnialum	https://orcid.org/0009-0000-5458-3764	1		Adult	Barsine delicia	Animalia	Arthropoda	Insecta	Lepidoptera	Erebidae	Swinhoe, 1891	Asia	India	91	Mizoram	Dinthar	829	23° 56' 38.51" N, 92° 29' 23.20" E		M.Hnialum; N.Chitra	Light trap	04/26/2024	TNAU_IM
Other material	TNAU_IM_MZMP005	M. Hnialum	https://orcid.org/0009-0000-5458-3764	1		Adult	Barsine delicia	Animalia	Arthropoda	Insecta	Lepidoptera	Erebidae	Swinhoe, 1891	Asia	India	91	Mizoram	Mampui	1043	22° 31' 43.79" N, 92° 50' 55.14" E		M.Hnialum; N.Chitra	Light trap	7/18/2024	TNAU_IM
Other material	TNAU_IM_MZLP003	M. Hnialum	https://orcid.org/0009-0000-5458-3764	1		Adult	Barsine phaeodonta	Animalia	Arthropoda	Insecta	Lepidoptera	Erebidae	Hampson, 1911	Asia	India	91	Mizoram	Lawipu	759	23°42'57.6"N 92°39'40.0"E		M.Hnialum; N.Chitra	Light trap	2024-11-04	TNAU_IM
Other material	TNAU_IM_MZLP004	M. Hnialum	https://orcid.org/0009-0000-5458-3764	1		Adult	Barsine phaeodonta	Animalia	Arthropoda	Insecta	Lepidoptera	Erebidae	Hampson, 1911	Asia	India	91	Mizoram	Lawipu	759	23°42'57.6"N 92°39'40.0"E		M.Hnialum; N.Chitra	Light trap	2024-11-04	TNAU_IM
Other material	TNAU_IM_MZMP006	M. Hnialum	https://orcid.org/0009-0000-5458-3764	1		Adult	Barsine phaeodonta	Animalia	Arthropoda	Insecta	Lepidoptera	Erebidae	Hampson, 1911	Asia	India	91	Mizoram	Mampui	1043	22° 31' 43.79" N, 92° 50' 55.14" E		M.Hnialum; N.Chitra	Light trap	7/18/2024	TNAU_IM
Other material	TNAU_IM_MZMP007	M. Hnialum	https://orcid.org/0009-0000-5458-3764	1		Adult	Barsine phaeodonta	Animalia	Arthropoda	Insecta	Lepidoptera	Erebidae	Hampson, 1911	Asia	India	91	Mizoram	Mampui	1043	22° 31' 43.79" N, 92° 50' 55.14" E		M.Hnialum; N.Chitra	Light trap	7/18/2024	TNAU_IM
Other material	TNAU_IM_MZHV006	M. Hnialum	https://orcid.org/0009-0000-5458-3764	1		Adult	Barsine roseata	Animalia	Arthropoda	Insecta	Lepidoptera	Erebidae	Walker, 1865	Asia	India	91	Mizoram	Hospital veng	1604	23° 28' 46.34" N, 93° 18' 31.24" E.		M.Hnialum; N.Chitra	Light trap	04/15/2024	TNAU_IM
Other material	TNAU_IM_MZHV007	M. Hnialum	https://orcid.org/0009-0000-5458-3764	1		Adult	Barsine roseata	Animalia	Arthropoda	Insecta	Lepidoptera	Erebidae	Walker, 1865	Asia	India	91	Mizoram	Hospital veng	1604	23° 28' 46.34" N, 93° 18' 31.24" E.		M.Hnialum; N.Chitra	Light trap	04/15/2024	TNAU_IM
Other material	TNAU_IM_MZWP001	M. Hnialum	https://orcid.org/0009-0000-5458-3764	1		Adult	Callopistria indica	Animalia	Arthropoda	Insecta	Lepidoptera	Noctuidae	Butler, 1891	Asia	India	91	Mizoram	West phaileng	712	23° 42' 17.53" N, 92° 29' 17.77" E		M.Hnialum; N.Chitra	Light trap	04/28/2024	TNAU_IM
Other material	TNAU_IM_MZWP002	M. Hnialum	https://orcid.org/0009-0000-5458-3764	1		Adult	Callopistria indica	Animalia	Arthropoda	Insecta	Lepidoptera	Noctuidae	Butler, 1891	Asia	India	91	Mizoram	West phaileng	712	23° 42' 17.53" N, 92° 29' 17.77" E		M.Hnialum; N.Chitra	Light trap	04/28/2024	TNAU_IM
Other material	TNAU_IM_MZLBV001	M. Hnialum	https://orcid.org/0009-0000-5458-3764	1		Adult	Callopistria indica	Animalia	Arthropoda	Insecta	Lepidoptera	Noctuidae	Butler, 1891	Asia	India	91	Mizoram	Lunglei bazar veng	1052	22° 53' 48.23" N, 92° 45' 1.76" E.		M.Hnialum; N.Chitra	Light trap	2024-12-05	TNAU_IM
Other material	TNAU_IM_MZLBV002	M. Hnialum	https://orcid.org/0009-0000-5458-3764	1		Adult	Callopistria indica	Animalia	Arthropoda	Insecta	Lepidoptera	Noctuidae	Butler, 1891	Asia	India	91	Mizoram	Lunglei bazar veng	1052	22° 53' 48.23" N, 92° 45' 1.76" E.		M.Hnialum; N.Chitra	Light trap	2024-12-05	TNAU_IM
Other material	TNAU_IM_MZLBV003	M. Hnialum	https://orcid.org/0009-0000-5458-3764	1		Adult	Callopistria indica	Animalia	Arthropoda	Insecta	Lepidoptera	Noctuidae	Butler, 1891	Asia	India	91	Mizoram	Lunglei bazar veng	1052	22° 53' 48.23" N, 92° 45' 1.76" E.		M.Hnialum; N.Chitra	Light trap	2024-12-05	TNAU_IM
Other material	TNAU_IM_MZZT004	M. Hnialum	https://orcid.org/0009-0000-5458-3764	1		Adult	Chrysodeixis eriosoma	Animalia	Arthropoda	Insecta	Lepidoptera	Noctuidae	Doubleday, 1843	Asia	India	91	Mizoram	Zokhawthar	735	23° 21' 47.23" N, 93° 23' 26.73" E.		M.Hnialum; N.Chitra	Light trap	04/16/2024	TNAU_IM
Other material	TNAU_IM_MZHV008	M. Hnialum	https://orcid.org/0009-0000-5458-3764	1		Adult	Chrysodeixis eriosoma	Animalia	Arthropoda	Insecta	Lepidoptera	Noctuidae	Doubleday, 1843	Asia	India	91	Mizoram	Hermon veng	1227	23° 29' 59.60" N, 93° 11' 53.05" E		M.Hnialum; N.Chitra	Light trap	04/17/2024	TNAU_IM
Other material	TNAU_IM_MZHV009	M. Hnialum	https://orcid.org/0009-0000-5458-3764	1		Adult	Chrysodeixis eriosoma	Animalia	Arthropoda	Insecta	Lepidoptera	Noctuidae	Doubleday, 1843	Asia	India	91	Mizoram	Hospital veng	1604	23° 28' 46.34" N, 93° 18' 31.24" E.		M.Hnialum; N.Chitra	Light trap	04/15/2024	TNAU_IM
Other material	TNAU_IM_MZBV002	M. Hnialum	https://orcid.org/0009-0000-5458-3764	1		Adult	Creatonos transiens	Animalia	Arthropoda	Insecta	Lepidoptera	Erebidae	Walker, 1855	Asia	India	91	Mizoram	Bawngva	48	23° 54' 45.39" N, 92° 25' 32.30" E		M.Hnialum; N.Chitra	Light trap	04/27/2024	TNAU_IM
Other material	TNAU_IM_MZWP003	M. Hnialum	https://orcid.org/0009-0000-5458-3764	1		Adult	Creatonos transiens	Animalia	Arthropoda	Insecta	Lepidoptera	Erebidae	Walker, 1855	Asia	India	91	Mizoram	West phaileng	712	23° 42' 17.53" N, 92° 29' 17.77" E		M.Hnialum; N.Chitra	Light trap	04/28/2024	TNAU_IM
Other material	TNAU_IM_MZLP005	M. Hnialum	https://orcid.org/0009-0000-5458-3764	1		Adult	Creatonos transiens	Animalia	Arthropoda	Insecta	Lepidoptera	Erebidae	Walker, 1855	Asia	India	91	Mizoram	Lawipu	759	23°42'57.6"N 92°39'40.0"E		M.Hnialum; N.Chitra	Light trap	2024-11-04	TNAU_IM
Other material	TNAU_IM_MZZT005	M. Hnialum	https://orcid.org/0009-0000-5458-3764	1		Adult	Ctenoplusia tarassota	Animalia	Arthropoda	Insecta	Lepidoptera	Noctuidae	Hampson, 1913	Asia	India	91	Mizoram	Zokhawthar	735	23° 21' 47.23" N, 93° 23' 26.73" E.		M.Hnialum; N.Chitra	Light trap	04/16/2024	TNAU_IM
Other material	TNAU_IM_MZBV003	M. Hnialum	https://orcid.org/0009-0000-5458-3764	1		Adult	Cyana obliquilineata	Animalia	Arthropoda	Insecta	Lepidoptera	Erebidae	Hampson, 1900	Asia	India	91	Mizoram	Bawngva	48	23° 54' 45.39" N, 92° 25' 32.30" E		M.Hnialum; N.Chitra	Light trap	04/27/2024	TNAU_IM
Other material	TNAU_IM_MZBV004	M. Hnialum	https://orcid.org/0009-0000-5458-3764	1		Adult	Cyana obliquilineata	Animalia	Arthropoda	Insecta	Lepidoptera	Erebidae	Hampson, 1900	Asia	India	91	Mizoram	Bawngva	48	23° 54' 45.39" N, 92° 25' 32.30" E		M.Hnialum; N.Chitra	Light trap	04/27/2024	TNAU_IM
Other material	TNAU_IM_MZDT006	M. Hnialum	https://orcid.org/0009-0000-5458-3764	1		Adult	Cyana obliquilineata	Animalia	Arthropoda	Insecta	Lepidoptera	Erebidae	Hampson, 1900	Asia	India	91	Mizoram	Dinthar	828	23° 56' 38.51" N, 92° 29' 23.20" E		M.Hnialum; N.Chitra	Light trap	04/26/2024	TNAU_IM
Other material	TNAU_IM_MZDT007	M. Hnialum	https://orcid.org/0009-0000-5458-3764	1		Adult	Cyana obliquilineata	Animalia	Arthropoda	Insecta	Lepidoptera	Erebidae	Hampson, 1900	Asia	India	91	Mizoram	Dinthar	828	23° 56' 38.51" N, 92° 29' 23.20" E		M.Hnialum; N.Chitra	Light trap	04/26/2024	TNAU_IM
Other material	TNAU_IM_MZDT008	M. Hnialum	https://orcid.org/0009-0000-5458-3764	1		Adult	Cyana obliquilineata	Animalia	Arthropoda	Insecta	Lepidoptera	Erebidae	Hampson, 1900	Asia	India	91	Mizoram	Dinthar	828	23° 56' 38.51" N, 92° 29' 23.20" E		M.Hnialum; N.Chitra	Light trap	04/26/2024	TNAU_IM
Other material	TNAU_IM_MZDT009	M. Hnialum	https://orcid.org/0009-0000-5458-3764	1		Adult	Cyana obliquilineata	Animalia	Arthropoda	Insecta	Lepidoptera	Erebidae	Hampson, 1900	Asia	India	91	Mizoram	Dinthar	828	23° 56' 38.51" N, 92° 29' 23.20" E		M.Hnialum; N.Chitra	Light trap	04/26/2024	TNAU_IM
Other material	TNAU_IM_MZDT010	M. Hnialum	https://orcid.org/0009-0000-5458-3764	1		Adult	Cyana obliquilineata	Animalia	Arthropoda	Insecta	Lepidoptera	Erebidae	Hampson, 1900	Asia	India	91	Mizoram	Dinthar	828	23° 56' 38.51" N, 92° 29' 23.20" E		M.Hnialum; N.Chitra	Light trap	04/26/2024	TNAU_IM
Other material	TNAU_IM_MZDT011	M. Hnialum	https://orcid.org/0009-0000-5458-3764	1		Adult	Cyana obliquilineata	Animalia	Arthropoda	Insecta	Lepidoptera	Erebidae	Hampson, 1900	Asia	India	91	Mizoram	Dinthar	828	23° 56' 38.51" N, 92° 29' 23.20" E		M.Hnialum; N.Chitra	Light trap	04/26/2024	TNAU_IM
Other material	TNAU_IM_MZDT012	M. Hnialum	https://orcid.org/0009-0000-5458-3764	1		Adult	Cyana obliquilineata	Animalia	Arthropoda	Insecta	Lepidoptera	Erebidae	Hampson, 1900	Asia	India	91	Mizoram	Dinthar	828	23° 56' 38.51" N, 92° 29' 23.20" E		M.Hnialum; N.Chitra	Light trap	04/26/2024	TNAU_IM
Other material	TNAU_IM_MZDT013	M. Hnialum	https://orcid.org/0009-0000-5458-3764	1		Adult	Cyana obliquilineata	Animalia	Arthropoda	Insecta	Lepidoptera	Erebidae	Hampson, 1900	Asia	India	91	Mizoram	Dinthar	828	23° 56' 38.51" N, 92° 29' 23.20" E		M.Hnialum; N.Chitra	Light trap	04/26/2024	TNAU_IM
Other material	TNAU_IM_MZDT014	M. Hnialum	https://orcid.org/0009-0000-5458-3764	1		Adult	Cyana obliquilineata	Animalia	Arthropoda	Insecta	Lepidoptera	Erebidae	Hampson, 1900	Asia	India	91	Mizoram	Dinthar	828	23° 56' 38.51" N, 92° 29' 23.20" E		M.Hnialum; N.Chitra	Light trap	04/26/2024	TNAU_IM
Other material	TNAU_IM_MZDT015	M. Hnialum	https://orcid.org/0009-0000-5458-3764	1		Adult	Cyana obliquilineata	Animalia	Arthropoda	Insecta	Lepidoptera	Erebidae	Hampson, 1900	Asia	India	91	Mizoram	Dinthar	828	23° 56' 38.51" N, 92° 29' 23.20" E		M.Hnialum; N.Chitra	Light trap	04/26/2024	TNAU_IM
Other material	TNAU_IM_MZDT016	M. Hnialum	https://orcid.org/0009-0000-5458-3764	1		Adult	Cyana obliquilineata	Animalia	Arthropoda	Insecta	Lepidoptera	Erebidae	Hampson, 1900	Asia	India	91	Mizoram	Dinthar	828	23° 56' 38.51" N, 92° 29' 23.20" E		M.Hnialum; N.Chitra	Light trap	04/26/2024	TNAU_IM
Other material	TNAU_IM_MZTN004	M. Hnialum	https://orcid.org/0009-0000-5458-3764	1		Adult	Cyana obliquilineata	Animalia	Arthropoda	Insecta	Lepidoptera	Erebidae	Hampson, 1900	Asia	India	91	Mizoram	Tawipui North	930	22° 40' 51.74" N, 92° 50' 35.38" E		M.Hnialum; N.Chitra	Light trap	05/20/2024	TNAU_IM
Other material	TNAU_IM_MZSSVF001	M. Hnialum	https://orcid.org/0009-0000-5458-3764	1		Adult	Cyana obliquilineata	Animalia	Arthropoda	Insecta	Lepidoptera	Erebidae	Hampson, 1900	Asia	India	91	Mizoram	Selesih vety farm	965	23° 48' 24.66" N, 92° 43' 59.66" E		M.Hnialum; N.Chitra	Light trap	2024-12-04	TNAU_IM
Other material	TNAU_IM_MZSSVF002	M. Hnialum	https://orcid.org/0009-0000-5458-3764	1		Adult	Cyana obliquilineata	Animalia	Arthropoda	Insecta	Lepidoptera	Erebidae	Hampson, 1900	Asia	India	91	Mizoram	Selesih vety farm	965	23° 48' 24.66" N, 92° 43' 59.66" E		M.Hnialum; N.Chitra	Light trap	2024-12-04	TNAU_IM
Other material	TNAU_IM_MZSSVF003	M. Hnialum	https://orcid.org/0009-0000-5458-3764	1		Adult	Cyana obliquilineata	Animalia	Arthropoda	Insecta	Lepidoptera	Erebidae	Hampson, 1900	Asia	India	91	Mizoram	Selesih vety farm	965	23° 48' 24.66" N, 92° 43' 59.66" E		M.Hnialum; N.Chitra	Light trap	2024-12-04	TNAU_IM
Other material	TNAU_IM_MZSSVF004	M. Hnialum	https://orcid.org/0009-0000-5458-3764	1		Adult	Cyana obliquilineata	Animalia	Arthropoda	Insecta	Lepidoptera	Erebidae	Hampson, 1900	Asia	India	91	Mizoram	Selesih vety farm	965	23° 48' 24.66" N, 92° 43' 59.66" E		M.Hnialum; N.Chitra	Light trap	2024-12-04	TNAU_IM
Other material	TNAU_IM_MZSSVF005	M. Hnialum	https://orcid.org/0009-0000-5458-3764	1		Adult	Cyana obliquilineata	Animalia	Arthropoda	Insecta	Lepidoptera	Erebidae	Hampson, 1900	Asia	India	91	Mizoram	Selesih vety farm	965	23° 48' 24.66" N, 92° 43' 59.66" E		M.Hnialum; N.Chitra	Light trap	2024-12-04	TNAU_IM
Other material	TNAU_IM_MZMP008	M. Hnialum	https://orcid.org/0009-0000-5458-3764	1		Adult	Cyana obliquilineata	Animalia	Arthropoda	Insecta	Lepidoptera	Erebidae	Hampson, 1900	Asia	India	91	Mizoram	Mampui	1043	22° 31' 43.79" N, 92° 50' 55.14" E		M.Hnialum; N.Chitra	Light trap	7/18/2024	TNAU_IM
Other material	TNAU_IM_MZLBV004	M. Hnialum	https://orcid.org/0009-0000-5458-3764	1		Adult	Cyana obliquilineata	Animalia	Arthropoda	Insecta	Lepidoptera	Erebidae	Hampson, 1900	Asia	India	91	Mizoram	Lunglei bazar veng	1052	22° 53' 48.23" N, 92° 45' 1.76" E.		M.Hnialum; N.Chitra	Light trap	2024-12-05	TNAU_IM
Other material	TNAU_IM_MZLBV005	M. Hnialum	https://orcid.org/0009-0000-5458-3764	1		Adult	Cyana obliquilineata	Animalia	Arthropoda	Insecta	Lepidoptera	Erebidae	Hampson, 1900	Asia	India	91	Mizoram	Lunglei bazar veng	1052	22° 53' 48.23" N, 92° 45' 1.76" E.		M.Hnialum; N.Chitra	Light trap	2024-12-05	TNAU_IM
Other material	TNAU_IM_MZLBV006	M. Hnialum	https://orcid.org/0009-0000-5458-3764	1		Adult	Cyana obliquilineata	Animalia	Arthropoda	Insecta	Lepidoptera	Erebidae	Hampson, 1900	Asia	India	91	Mizoram	Lunglei bazar veng	1052	22° 53' 48.23" N, 92° 45' 1.76" E.		M.Hnialum; N.Chitra	Light trap	2024-12-05	TNAU_IM
Other material	TNAU_IM_MZLBV007	M. Hnialum	https://orcid.org/0009-0000-5458-3764	1		Adult	Cyana obliquilineata	Animalia	Arthropoda	Insecta	Lepidoptera	Erebidae	Hampson, 1900	Asia	India	91	Mizoram	Lunglei bazar veng	1052	22° 53' 48.23" N, 92° 45' 1.76" E.		M.Hnialum; N.Chitra	Light trap	2024-12-05	TNAU_IM
Other material	TNAU_IM_MZLBV008	M. Hnialum	https://orcid.org/0009-0000-5458-3764	1		Adult	Cyana obliquilineata	Animalia	Arthropoda	Insecta	Lepidoptera	Erebidae	Hampson, 1900	Asia	India	91	Mizoram	Lunglei bazar veng	1052	22° 53' 48.23" N, 92° 45' 1.76" E.		M.Hnialum; N.Chitra	Light trap	2024-12-05	TNAU_IM
Other material	TNAU_IM_MZLBV009	M. Hnialum	https://orcid.org/0009-0000-5458-3764	1		Adult	Cyana obliquilineata	Animalia	Arthropoda	Insecta	Lepidoptera	Erebidae	Hampson, 1900	Asia	India	91	Mizoram	Lunglei bazar veng	1052	22° 53' 48.23" N, 92° 45' 1.76" E.		M.Hnialum; N.Chitra	Light trap	2024-12-05	TNAU_IM
Other material	TNAU_IM_MZLBV010	M. Hnialum	https://orcid.org/0009-0000-5458-3764	1		Adult	Cyana obliquilineata	Animalia	Arthropoda	Insecta	Lepidoptera	Erebidae	Hampson, 1900	Asia	India	91	Mizoram	Lunglei bazar veng	1052	22° 53' 48.23" N, 92° 45' 1.76" E.		M.Hnialum; N.Chitra	Light trap	2024-12-05	TNAU_IM
Other material	TNAU_IM_MZHV010	M. Hnialum	https://orcid.org/0009-0000-5458-3764	1		Adult	Cyme euprepoides interserta	Animalia	Arthropoda	Insecta	Lepidoptera	Erebidae	Hampson, 1900	Asia	India	91	Mizoram	Hospital veng	1604	23° 28' 46.34" N, 93° 18' 31.24" E.		M.Hnialum; N.Chitra	Light trap	04/15/2024	TNAU_IM
Other material	TNAU_IM_MZHV011	M. Hnialum	https://orcid.org/0009-0000-5458-3764	1		Adult	Cyme euprepoides interserta	Animalia	Arthropoda	Insecta	Lepidoptera	Erebidae	Hampson, 1900	Asia	India	91	Mizoram	Hospital veng	1604	23° 28' 46.34" N, 93° 18' 31.24" E.		M.Hnialum; N.Chitra	Light trap	04/15/2024	TNAU_IM
Other material	TNAU_IM_MZHV012	M. Hnialum	https://orcid.org/0009-0000-5458-3764	1		Adult	Dichromia quadralis	Animalia	Arthropoda	Insecta	Lepidoptera	Erebidae	Walker, 1859	Asia	India	91	Mizoram	Hospital veng	1604	23° 28' 46.34" N, 93° 18' 31.24" E.		M.Hnialum; N.Chitra	Light trap	04/15/2024	TNAU_IM
Other material	TNAU_IM_MZHV013	M. Hnialum	https://orcid.org/0009-0000-5458-3764	1		Adult	Dichromia quadralis	Animalia	Arthropoda	Insecta	Lepidoptera	Erebidae	Walker, 1859	Asia	India	91	Mizoram	Hospital veng	1604	23° 28' 46.34" N, 93° 18' 31.24" E.		M.Hnialum; N.Chitra	Light trap	04/15/2024	TNAU_IM
Other material	TNAU_IM_MZTZ001	M. Hnialum	https://orcid.org/0009-0000-5458-3764	1		Adult	Arna bipunctapex	Animalia	Arthropoda	Insecta	Lepidoptera	Erebidae	Hampson, 1891	Asia	India	91	Mizoram	Thenzawl	772	23° 16' 54.16" N, 92° 46' 44.22" E		M.Hnialum; N.Chitra	Light trap	2024-05-05	TNAU_IM
Other material	TNAU_IM_MZTN005	M. Hnialum	https://orcid.org/0009-0000-5458-3764	1		Adult	Arna bipunctapex	Animalia	Arthropoda	Insecta	Lepidoptera	Erebidae	Hampson, 1891	Asia	India	91	Mizoram	Tawipui North	930	22° 40' 51.74" N, 92° 50' 35.38" E		M.Hnialum; N.Chitra	Light trap	05/20/2024	TNAU_IM
Other material	TNAU_IM_MZHV014	M. Hnialum	https://orcid.org/0009-0000-5458-3764	1		Adult	Artaxa guttata	Animalia	Arthropoda	Insecta	Lepidoptera	Erebidae	Walker, 1855	Asia	India	91	Mizoram	Hospital veng	1604	23° 28' 46.34" N, 93° 18' 31.24" E.		M.Hnialum; N.Chitra	Light trap	04/15/2024	TNAU_IM
Other material	TNAU_IM_MZHMV001	M. Hnialum	https://orcid.org/0009-0000-5458-3764	1		Adult	Artaxa digramma	Animalia	Arthropoda	Insecta	Lepidoptera	Erebidae	Boisduval, 1844	Asia	India	91	Mizoram	Hermon veng	1227	23° 29' 59.60" N, 93° 11' 53.05" E		M.Hnialum; N.Chitra	Light trap	04/17/2024	TNAU_IM
Other material	TNAU_IM_MZHMV002	M. Hnialum	https://orcid.org/0009-0000-5458-3764	1		Adult	Artaxa digramma	Animalia	Arthropoda	Insecta	Lepidoptera	Erebidae	Boisduval, 1844	Asia	India	91	Mizoram	Hermon veng	1227	23° 29' 59.60" N, 93° 11' 53.05" E		M.Hnialum; N.Chitra	Light trap	04/17/2024	TNAU_IM
Other material	TNAU_IM_MZSSVF006	M. Hnialum	https://orcid.org/0009-0000-5458-3764	1		Adult	Artaxa digramma	Animalia	Arthropoda	Insecta	Lepidoptera	Erebidae	Boisduval, 1844	Asia	India	91	Mizoram	Selesih vety farm	965	23° 48' 24.66" N, 92° 43' 59.66" E		M.Hnialum; N.Chitra	Light trap	2024-12-04	TNAU_IM
Other material	TNAU_IM_MZZT006	M. Hnialum	https://orcid.org/0009-0000-5458-3764	1		Adult	Helicoverpa armigera	Animalia	Arthropoda	Insecta	Lepidoptera	Noctuidae	Hübner, 1808	Asia	India	91	Mizoram	Zokhawthar	735	23° 21' 47.23" N, 93° 23' 26.73" E.		M.Hnialum; N.Chitra	Light trap	04/16/2024	TNAU_IM
Other material	TNAU_IM_MZHMV003	M. Hnialum	https://orcid.org/0009-0000-5458-3764	1		Adult	Helicoverpa armigera	Animalia	Arthropoda	Insecta	Lepidoptera	Noctuidae	Hübner, 1808	Asia	India	91	Mizoram	Hermon veng	1227	23° 29' 59.60" N, 93° 11' 53.05" E		M.Hnialum; N.Chitra	Light trap	04/17/2024	TNAU_IM
Other material	TNAU_IM_MZSC001	M. Hnialum	https://orcid.org/0009-0000-5458-3764	1		Adult	Helicoverpa armigera	Animalia	Arthropoda	Insecta	Lepidoptera	Noctuidae	Hübner, 1808	Asia	India	91	Mizoram	Serchhip	1281	23° 18' 21.81" N, 92° 51' 10.25" E		M.Hnialum; N.Chitra	Light trap	2024-09-05	TNAU_IM
Other material	TNAU_IM_MZHV015	M. Hnialum	https://orcid.org/0009-0000-5458-3764	1		Adult	Hypena rhombalis	Animalia	Arthropoda	Insecta	Lepidoptera	Erebidae	Guenée, 1854	Asia	India	91	Mizoram	Hospital veng	1604	23° 28' 46.34" N, 93° 18' 31.24" E.		M.Hnialum; N.Chitra	Light trap	04/15/2024	TNAU_IM
Other material	TNAU_IM_MZHV016	M. Hnialum	https://orcid.org/0009-0000-5458-3764	1		Adult	Hypena rhombalis	Animalia	Arthropoda	Insecta	Lepidoptera	Erebidae	Guenée, 1854	Asia	India	91	Mizoram	Hospital veng	1604	23° 28' 46.34" N, 93° 18' 31.24" E.		M.Hnialum; N.Chitra	Light trap	04/15/2024	TNAU_IM
Other material	TNAU_IM_MZZT008	M. Hnialum	https://orcid.org/0009-0000-5458-3764	1		Adult	Hypocala subsatura	Animalia	Arthropoda	Insecta	Lepidoptera	Erebidae	Guenée, 1852	Asia	India	91	Mizoram	Zokhawthar	735	23° 21' 47.23" N, 93° 23' 26.73" E.		M.Hnialum; N.Chitra	Light trap	04/16/2024	TNAU_IM
Other material	TNAU_IM_MZZT009	M. Hnialum	https://orcid.org/0009-0000-5458-3764	1		Adult	Hypocala subsatura	Animalia	Arthropoda	Insecta	Lepidoptera	Erebidae	Guenée, 1852	Asia	India	91	Mizoram	Zokhawthar	735	23° 21' 47.23" N, 93° 23' 26.73" E.		M.Hnialum; N.Chitra	Light trap	04/16/2024	TNAU_IM
Other material	TNAU_IM_MZHMV004	M. Hnialum	https://orcid.org/0009-0000-5458-3764	1		Adult	Hypocala subsatura	Animalia	Arthropoda	Insecta	Lepidoptera	Erebidae	Guenée, 1852	Asia	India	91	Mizoram	Hermon veng	1227	23° 29' 59.60" N, 93° 11' 53.05" E		M.Hnialum; N.Chitra	Light trap	04/17/2024	TNAU_IM
Other material	TNAU_IM_MZHV017	M. Hnialum	https://orcid.org/0009-0000-5458-3764	1		Adult	Hypocala subsatura	Animalia	Arthropoda	Insecta	Lepidoptera	Erebidae	Guenée, 1852	Asia	India	91	Mizoram	Hospital veng	1604	23° 28' 46.34" N, 93° 18' 31.24" E.		M.Hnialum; N.Chitra	Light trap	04/15/2024	TNAU_IM
Other material	TNAU_IM_MZD007	M. Hnialum	https://orcid.org/0009-0000-5458-3764	1		Adult	Imaus munda	Animalia	Arthropoda	Insecta	Lepidoptera	Erebidae	Walker, 1855	Asia	India	91	Mizoram	Dengsur	838	23° 22' 53.98" N, 92° 36' 40.93" E		M.Hnialum; N.Chitra	Light trap	2024-10-05	TNAU_IM
Other material	TNAU_IM_MZHV018	M. Hnialum	https://orcid.org/0009-0000-5458-3764	1		Adult	Juxtarctia multiguttata	Animalia	Arthropoda	Insecta	Lepidoptera	Erebidae	Walker, 1855	Asia	India	91	Mizoram	Hospital veng	1604	23° 28' 46.34" N, 93° 18' 31.24" E.		M.Hnialum; N.Chitra	Light trap	04/15/2024	TNAU_IM
Other material	TNAU_IM_MZHV019	M. Hnialum	https://orcid.org/0009-0000-5458-3764	1		Adult	Juxtarctia multiguttata	Animalia	Arthropoda	Insecta	Lepidoptera	Erebidae	Walker, 1855	Asia	India	91	Mizoram	Hospital veng	1604	23° 28' 46.34" N, 93° 18' 31.24" E.		M.Hnialum; N.Chitra	Light trap	04/15/2024	TNAU_IM
Other material	TNAU_IM_MZHV020	M. Hnialum	https://orcid.org/0009-0000-5458-3764	1		Adult	Juxtarctia multiguttata	Animalia	Arthropoda	Insecta	Lepidoptera	Erebidae	Walker, 1855	Asia	India	91	Mizoram	Hospital veng	1604	23° 28' 46.34" N, 93° 18' 31.24" E.		M.Hnialum; N.Chitra	Light trap	04/15/2024	TNAU_IM
Other material	TNAU_IM_MZZT010	M. Hnialum	https://orcid.org/0009-0000-5458-3764	1		Adult	Miltochrista conjunctana	Animalia	Arthropoda	Insecta	Lepidoptera	Erebidae	Walker, 1866	Asia	India	91	Mizoram	Zokhawthar	735	23° 21' 47.23" N, 93° 23' 26.73" E.		M.Hnialum; N.Chitra	Light trap	04/16/2024	TNAU_IM
Other material	TNAU_IM_MZLP006	M. Hnialum	https://orcid.org/0009-0000-5458-3764	1		Adult	Miltochrista conjunctana	Animalia	Arthropoda	Insecta	Lepidoptera	Erebidae	Walker, 1866	Asia	India	91	Mizoram	Lawipu	759	23°42'57.6"N 92°39'40.0"E		M.Hnialum; N.Chitra	Light trap	2024-11-04	TNAU_IM
Other material	TNAU_IM_MZTZ002	M. Hnialum	https://orcid.org/0009-0000-5458-3764	1		Adult	Miltochrista conjunctana	Animalia	Arthropoda	Insecta	Lepidoptera	Erebidae	Walker, 1866	Asia	India	91	Mizoram	Thenzawl	772	23° 16' 54.16" N, 92° 46' 44.22" E		M.Hnialum; N.Chitra	Light trap	2024-05-05	TNAU_IM
Other material	TNAU_IM_MZTZ003	M. Hnialum	https://orcid.org/0009-0000-5458-3764	1		Adult	Miltochrista conjunctana	Animalia	Arthropoda	Insecta	Lepidoptera	Erebidae	Walker, 1866	Asia	India	91	Mizoram	Thenzawl	772	23° 16' 54.16" N, 92° 46' 44.22" E		M.Hnialum; N.Chitra	Light trap	2024-05-05	TNAU_IM
Other material	TNAU_IM_MZTN006	M. Hnialum	https://orcid.org/0009-0000-5458-3764	1		Adult	Miltochrista conjunctana	Animalia	Arthropoda	Insecta	Lepidoptera	Erebidae	Walker, 1866	Asia	India	91	Mizoram	Tawipui North	930	22° 40' 51.74" N, 92° 50' 35.38" E		M.Hnialum; N.Chitra	Light trap	05/20/2024	TNAU_IM
Other material	TNAU_IM_MZTN007	M. Hnialum	https://orcid.org/0009-0000-5458-3764	1		Adult	Miltochrista conjunctana	Animalia	Arthropoda	Insecta	Lepidoptera	Erebidae	Walker, 1866	Asia	India	91	Mizoram	Tawipui North	930	22° 40' 51.74" N, 92° 50' 35.38" E		M.Hnialum; N.Chitra	Light trap	05/20/2024	TNAU_IM
Other material	TNAU_IM_MZSSVF007	M. Hnialum	https://orcid.org/0009-0000-5458-3764	1		Adult	Miltochrista jarawa	Animalia	Arthropoda	Insecta	Lepidoptera	Erebidae	N. Singh, Volynkin, Kirti and Datta	Asia	India	91	Mizoram	Selesih vety farm	965	23° 48' 24.66" N, 92° 43' 59.66" E		M.Hnialum; N.Chitra	Light trap	2024-12-04	TNAU_IM
Other material	TNAU_IM_MZBV005	M. Hnialum	https://orcid.org/0009-0000-5458-3764	1		Adult	Miltochrista obliquilineata	Animalia	Arthropoda	Insecta	Lepidoptera	Erebidae	Swinhoe, 1901	Asia	India	91	Mizoram	Bawngva	48	23° 54' 45.39" N, 92° 25' 32.30" E		M.Hnialum; N.Chitra	Light trap	04/27/2024	TNAU_IM
Other material	TNAU_IM_MZVR001	M. Hnialum	https://orcid.org/0009-0000-5458-3764	1		Adult	Miltochrista obliquilineata	Animalia	Arthropoda	Insecta	Lepidoptera	Erebidae	Swinhoe, 1901	Asia	India	91	Mizoram	Vairengte	251	24° 29' 27.67" N, 92° 45' 24.73" E		M.Hnialum; N.Chitra	Light trap	04/30/2024	TNAU_IM
Other material	TNAU_IM_MZVR002	M. Hnialum	https://orcid.org/0009-0000-5458-3764	1		Adult	Miltochrista obliquilineata	Animalia	Arthropoda	Insecta	Lepidoptera	Erebidae	Swinhoe, 1901	Asia	India	91	Mizoram	Vairengte	251	24° 29' 27.67" N, 92° 45' 24.73" E		M.Hnialum; N.Chitra	Light trap	04/30/2024	TNAU_IM
Other material	TNAU_IM_MZVR003	M. Hnialum	https://orcid.org/0009-0000-5458-3764	1		Adult	Miltochrista obliquilineata	Animalia	Arthropoda	Insecta	Lepidoptera	Erebidae	Swinhoe, 1901	Asia	India	91	Mizoram	Vairengte	251	24° 29' 27.67" N, 92° 45' 24.73" E		M.Hnialum; N.Chitra	Light trap	04/30/2024	TNAU_IM
Other material	TNAU_IM_MZVR004	M. Hnialum	https://orcid.org/0009-0000-5458-3764	1		Adult	Miltochrista obliquilineata	Animalia	Arthropoda	Insecta	Lepidoptera	Erebidae	Swinhoe, 1901	Asia	India	91	Mizoram	Vairengte	251	24° 29' 27.67" N, 92° 45' 24.73" E		M.Hnialum; N.Chitra	Light trap	04/30/2024	TNAU_IM
Other material	TNAU_IM_MZWP004	M. Hnialum	https://orcid.org/0009-0000-5458-3764	1		Adult	Miltochrista obliquilineata	Animalia	Arthropoda	Insecta	Lepidoptera	Erebidae	Swinhoe, 1901	Asia	India	91	Mizoram	West phaileng	712	23° 42' 17.53" N, 92° 29' 17.77" E		M.Hnialum; N.Chitra	Light trap	04/28/2024	TNAU_IM
Other material	TNAU_IM_MZLP007	M. Hnialum	https://orcid.org/0009-0000-5458-3764	1		Adult	Miltochrista obliquilineata	Animalia	Arthropoda	Insecta	Lepidoptera	Erebidae	Swinhoe, 1901	Asia	India	91	Mizoram	Lawipu	759	23°42'57.6"N 92°39'40.0"E		M.Hnialum; N.Chitra	Light trap	2024-11-04	TNAU_IM
Other material	TNAU_IM_MZLP008	M. Hnialum	https://orcid.org/0009-0000-5458-3764	1		Adult	Miltochrista obliquilineata	Animalia	Arthropoda	Insecta	Lepidoptera	Erebidae	Swinhoe, 1901	Asia	India	91	Mizoram	Lawipu	759	23°42'57.6"N 92°39'40.0"E		M.Hnialum; N.Chitra	Light trap	2024-11-04	TNAU_IM
Other material	TNAU_IM_MZDT017	M. Hnialum	https://orcid.org/0009-0000-5458-3764	1		Adult	Miltochrista obliquilineata	Animalia	Arthropoda	Insecta	Lepidoptera	Erebidae	Swinhoe, 1901	Asia	India	91	Mizoram	Dinthar	827	23° 56' 38.51" N, 92° 29' 23.20" E		M.Hnialum; N.Chitra	Light trap	04/26/2024	TNAU_IM
Other material	TNAU_IM_MZHMV005	M. Hnialum	https://orcid.org/0009-0000-5458-3764	1		Adult	Miltochrista obliquilineata	Animalia	Arthropoda	Insecta	Lepidoptera	Erebidae	Swinhoe, 1901	Asia	India	91	Mizoram	Hermon veng	1227	23° 29' 59.60" N, 93° 11' 53.05" E		M.Hnialum; N.Chitra	Light trap	04/17/2024	TNAU_IM
Other material	TNAU_IM_MZHMV006	M. Hnialum	https://orcid.org/0009-0000-5458-3764	1		Adult	Miltochrista obliquilineata	Animalia	Arthropoda	Insecta	Lepidoptera	Erebidae	Swinhoe, 1901	Asia	India	91	Mizoram	Hermon veng	1227	23° 29' 59.60" N, 93° 11' 53.05" E		M.Hnialum; N.Chitra	Light trap	04/17/2024	TNAU_IM
Other material	TNAU_IM_MZHMV007	M. Hnialum	https://orcid.org/0009-0000-5458-3764	1		Adult	Miltochrista obliquilineata	Animalia	Arthropoda	Insecta	Lepidoptera	Erebidae	Swinhoe, 1901	Asia	India	91	Mizoram	Hermon veng	1227	23° 29' 59.60" N, 93° 11' 53.05" E		M.Hnialum; N.Chitra	Light trap	04/17/2024	TNAU_IM
Other material	TNAU_IM_MZHMV008	M. Hnialum	https://orcid.org/0009-0000-5458-3764	1		Adult	Miltochrista obliquilineata	Animalia	Arthropoda	Insecta	Lepidoptera	Erebidae	Swinhoe, 1901	Asia	India	91	Mizoram	Hermon veng	1227	23° 29' 59.60" N, 93° 11' 53.05" E		M.Hnialum; N.Chitra	Light trap	04/17/2024	TNAU_IM
Other material	TNAU_IM_MZHV021	M. Hnialum	https://orcid.org/0009-0000-5458-3764	1		Adult	Miltochrista obliquilineata	Animalia	Arthropoda	Insecta	Lepidoptera	Erebidae	Swinhoe, 1901	Asia	India	91	Mizoram	Hospital veng	1604	23° 28' 46.34" N, 93° 18' 31.24" E.		M.Hnialum; N.Chitra	Light trap	04/15/2024	TNAU_IM
Other material	TNAU_IM_MZHV022	M. Hnialum	https://orcid.org/0009-0000-5458-3764	1		Adult	Miltochrista obliquilineata	Animalia	Arthropoda	Insecta	Lepidoptera	Erebidae	Swinhoe, 1901	Asia	India	91	Mizoram	Hospital veng	1604	23° 28' 46.34" N, 93° 18' 31.24" E.		M.Hnialum; N.Chitra	Light trap	04/15/2024	TNAU_IM
Other material	TNAU_IM_MZZT011	M. Hnialum	https://orcid.org/0009-0000-5458-3764	1		Adult	Miltochrista velona	Animalia	Arthropoda	Insecta	Lepidoptera	Erebidae	Volynkin, Saldaitis and Muller, 2022	Asia	India	91	Mizoram	Zokhawthar	735	23° 21' 47.23" N, 93° 23' 26.73" E.		M.Hnialum; N.Chitra	Light trap	04/16/2024	TNAU_IM
Other material	TNAU_IM_MZLP009	M. Hnialum	https://orcid.org/0009-0000-5458-3764	1		Adult	Miltochrista velona	Animalia	Arthropoda	Insecta	Lepidoptera	Erebidae	Volynkin, Saldaitis and Muller, 2022	Asia	India	91	Mizoram	Lawipu	759	23°42'57.6"N 92°39'40.0"E		M.Hnialum; N.Chitra	Light trap	2024-11-04	TNAU_IM
Other material	TNAU_IM_MZTZ004	M. Hnialum	https://orcid.org/0009-0000-5458-3764	1		Adult	Miltochrista velona	Animalia	Arthropoda	Insecta	Lepidoptera	Erebidae	Volynkin, Saldaitis and Muller, 2022	Asia	India	91	Mizoram	Thenzawl	772	23° 16' 54.16" N, 92° 46' 44.22" E		M.Hnialum; N.Chitra	Light trap	2024-05-05	TNAU_IM
Other material	TNAU_IM_MZTZ005	M. Hnialum	https://orcid.org/0009-0000-5458-3764	1		Adult	Miltochrista velona	Animalia	Arthropoda	Insecta	Lepidoptera	Erebidae	Volynkin, Saldaitis and Muller, 2022	Asia	India	91	Mizoram	Thenzawl	772	23° 16' 54.16" N, 92° 46' 44.22" E		M.Hnialum; N.Chitra	Light trap	2024-05-05	TNAU_IM
Other material	TNAU_IM_MZSC002	M. Hnialum	https://orcid.org/0009-0000-5458-3764	1		Adult	Miltochrista velona	Animalia	Arthropoda	Insecta	Lepidoptera	Erebidae	Volynkin, Saldaitis and Muller, 2022	Asia	India	91	Mizoram	Serchhip	1281	23° 18' 21.81" N, 92° 51' 10.25" E		M.Hnialum; N.Chitra	Light trap	2024-09-05	TNAU_IM
Other material	TNAU_IM_MZWP005	M. Hnialum	https://orcid.org/0009-0000-5458-3764	1		Adult	Neochera Inops	Animalia	Arthropoda	Insecta	Lepidoptera	Erebidae	Walker, 1854	Asia	India	91	Mizoram	West phaileng	712	23° 42' 17.53" N, 92° 29' 17.77" E		M.Hnialum; N.Chitra	Light trap	04/28/2024	TNAU_IM
Other material	TNAU_IM_MZTN008	M. Hnialum	https://orcid.org/0009-0000-5458-3764	1		Adult	Neochera Inops	Animalia	Arthropoda	Insecta	Lepidoptera	Erebidae	Walker, 1854	Asia	India	91	Mizoram	Tawipui North	930	22° 40' 51.74" N, 92° 50' 35.38" E		M.Hnialum; N.Chitra	Light trap	05/20/2024	TNAU_IM
Other material	TNAU_IM_MZHV023	M. Hnialum	https://orcid.org/0009-0000-5458-3764	1		Adult	Neochera Inops	Animalia	Arthropoda	Insecta	Lepidoptera	Erebidae	Walker, 1854	Asia	India	91	Mizoram	Hospital veng	1604	23° 28' 46.34" N, 93° 18' 31.24" E.		M.Hnialum; N.Chitra	Light trap	04/15/2024	TNAU_IM
Other material	TNAU_IM_MZDT018	M. Hnialum	https://orcid.org/0009-0000-5458-3764	1		Adult	Nephelomilta effracta	Animalia	Arthropoda	Insecta	Lepidoptera	Erebidae	Walker, 1854	Asia	India	91	Mizoram	Dinthar	827	23° 56' 38.51" N, 92° 29' 23.20" E		M.Hnialum; N.Chitra	Light trap	04/26/2024	TNAU_IM
Other material	TNAU_IM_MZLP010	M. Hnialum	https://orcid.org/0009-0000-5458-3764	1		Adult	Numenes siletti	Animalia	Arthropoda	Insecta	Lepidoptera	Erebidae	Walker, 1855	Asia	India	91	Mizoram	Lawipu	759	23°42'57.6"N 92°39'40.0"E		M.Hnialum; N.Chitra	Light trap	2024-11-04	TNAU_IM
Other material	TNAU_IM_MZDT019	M. Hnialum	https://orcid.org/0009-0000-5458-3764	1		Adult	Numenes siletti	Animalia	Arthropoda	Insecta	Lepidoptera	Erebidae	Walker, 1855	Asia	India	91	Mizoram	Dinthar	827	23° 56' 38.51" N, 92° 29' 23.20" E		M.Hnialum; N.Chitra	Light trap	04/26/2024	TNAU_IM
Other material	TNAU_IM_MZZT012	M. Hnialum	https://orcid.org/0009-0000-5458-3764	1		Adult	Spilosoma obliqua	Animalia	Arthropoda	Insecta	Lepidoptera	Erebidae	Walker, 1855	Asia	India	91	Mizoram	Zokhawthar	735	23° 21' 47.23" N, 93° 23' 26.73" E.		M.Hnialum; N.Chitra	Light trap	04/16/2024	TNAU_IM
Other material	TNAU_IM_MZZT013	M. Hnialum	https://orcid.org/0009-0000-5458-3764	1		Adult	Spilosoma obliqua	Animalia	Arthropoda	Insecta	Lepidoptera	Erebidae	Walker, 1855	Asia	India	91	Mizoram	Zokhawthar	735	23° 21' 47.23" N, 93° 23' 26.73" E.		M.Hnialum; N.Chitra	Light trap	04/16/2024	TNAU_IM
Other material	TNAU_IM_MZZT014	M. Hnialum	https://orcid.org/0009-0000-5458-3764	1		Adult	Spilosoma obliqua	Animalia	Arthropoda	Insecta	Lepidoptera	Erebidae	Walker, 1855	Asia	India	91	Mizoram	Zokhawthar	735	23° 21' 47.23" N, 93° 23' 26.73" E.		M.Hnialum; N.Chitra	Light trap	04/16/2024	TNAU_IM
Other material	TNAU_IM_MZZT015	M. Hnialum	https://orcid.org/0009-0000-5458-3764	1		Adult	Spilosoma obliqua	Animalia	Arthropoda	Insecta	Lepidoptera	Erebidae	Walker, 1855	Asia	India	91	Mizoram	Zokhawthar	735	23° 21' 47.23" N, 93° 23' 26.73" E.		M.Hnialum; N.Chitra	Light trap	04/16/2024	TNAU_IM
Other material	TNAU_IM_MZZT016	M. Hnialum	https://orcid.org/0009-0000-5458-3764	1		Adult	Spilosoma obliqua	Animalia	Arthropoda	Insecta	Lepidoptera	Erebidae	Walker, 1855	Asia	India	91	Mizoram	Zokhawthar	735	23° 21' 47.23" N, 93° 23' 26.73" E.		M.Hnialum; N.Chitra	Light trap	04/16/2024	TNAU_IM
Other material	TNAU_IM_MZZT017	M. Hnialum	https://orcid.org/0009-0000-5458-3764	1		Adult	Spilosoma obliqua	Animalia	Arthropoda	Insecta	Lepidoptera	Erebidae	Walker, 1855	Asia	India	91	Mizoram	Zokhawthar	735	23° 21' 47.23" N, 93° 23' 26.73" E.		M.Hnialum; N.Chitra	Light trap	04/16/2024	TNAU_IM
Other material	TNAU_IM_MZZT018	M. Hnialum	https://orcid.org/0009-0000-5458-3764	1		Adult	Spilosoma obliqua	Animalia	Arthropoda	Insecta	Lepidoptera	Erebidae	Walker, 1855	Asia	India	91	Mizoram	Zokhawthar	735	23° 21' 47.23" N, 93° 23' 26.73" E.		M.Hnialum; N.Chitra	Light trap	04/16/2024	TNAU_IM
Other material	TNAU_IM_MZZT019	M. Hnialum	https://orcid.org/0009-0000-5458-3764	1		Adult	Spilosoma obliqua	Animalia	Arthropoda	Insecta	Lepidoptera	Erebidae	Walker, 1855	Asia	India	91	Mizoram	Zokhawthar	735	23° 21' 47.23" N, 93° 23' 26.73" E.		M.Hnialum; N.Chitra	Light trap	04/16/2024	TNAU_IM
Other material	TNAU_IM_MZLP011	M. Hnialum	https://orcid.org/0009-0000-5458-3764	1		Adult	Spilosoma obliqua	Animalia	Arthropoda	Insecta	Lepidoptera	Erebidae	Walker, 1855	Asia	India	91	Mizoram	Lawipu	759	23°42'57.6"N 92°39'40.0"E		M.Hnialum; N.Chitra	Light trap	2024-11-04	TNAU_IM
Other material	TNAU_IM_MZLP012	M. Hnialum	https://orcid.org/0009-0000-5458-3764	1		Adult	Spilosoma obliqua	Animalia	Arthropoda	Insecta	Lepidoptera	Erebidae	Walker, 1855	Asia	India	91	Mizoram	Lawipu	759	23°42'57.6"N 92°39'40.0"E		M.Hnialum; N.Chitra	Light trap	2024-11-04	TNAU_IM
Other material	TNAU_IM_MZHV024	M. Hnialum	https://orcid.org/0009-0000-5458-3764	1		Adult	Spodoptera litura	Animalia	Arthropoda	Insecta	Lepidoptera	Noctuidae	Fabricius, 1775	Asia	India	91	Mizoram	Hospital veng	1604	23° 28' 46.34" N, 93° 18' 31.24" E.		M.Hnialum; N.Chitra	Light trap	04/15/2024	TNAU_IM
Other material	TNAU_IM_MZWP006	M. Hnialum	https://orcid.org/0009-0000-5458-3764	1		Adult	Syntomoides imaon	Animalia	Arthropoda	Insecta	Lepidoptera	Erebidae	Cramer, 1779	Asia	India	91	Mizoram	West phaileng	712	23° 42' 17.53" N, 92° 29' 17.77" E		M.Hnialum; N.Chitra	Light trap	04/28/2024	TNAU_IM
Other material	TNAU_IM_MZLT001	M. Hnialum	https://orcid.org/0009-0000-5458-3764	1		Adult	Syntomoides imaon	Animalia	Arthropoda	Insecta	Lepidoptera	Erebidae	Cramer, 1779	Asia	India	91	Mizoram	Lawngtlai bazar veng	791	22° 31' 48.54" N, 92° 53' 55.97" E.		M.Hnialum; N.Chitra	Light trap	05/20/2024	TNAU_IM
Other material	TNAU_IM_MZSC003	M. Hnialum	https://orcid.org/0009-0000-5458-3764	1		Adult	Syntomoides imaon	Animalia	Arthropoda	Insecta	Lepidoptera	Erebidae	Cramer, 1779	Asia	India	91	Mizoram	Serchhip	1281	23° 18' 21.81" N, 92° 51' 10.25" E		M.Hnialum; N.Chitra	Light trap	2024-09-05	TNAU_IM
Other material	TNAU_IM_MZLBV011	M. Hnialum	https://orcid.org/0009-0000-5458-3764	1		Adult	Thyas coronata	Animalia	Arthropoda	Insecta	Lepidoptera	Erebidae	Fabricius, 1775	Asia	India	91	Mizoram	Lunglei bazar veng	1052	22° 53' 48.23" N, 92° 45' 1.76" E.		M.Hnialum; N.Chitra	Light trap	2024-12-05	TNAU_IM
Other material	TNAU_IM_MZLBV012	M. Hnialum	https://orcid.org/0009-0000-5458-3764	1		Adult	Thyas coronata	Animalia	Arthropoda	Insecta	Lepidoptera	Erebidae	Fabricius, 1775	Asia	India	91	Mizoram	Lunglei bazar veng	1052	22° 53' 48.23" N, 92° 45' 1.76" E.		M.Hnialum; N.Chitra	Light trap	2024-12-05	TNAU_IM
Other material	TNAU_IM_MZLP013	M. Hnialum	https://orcid.org/0009-0000-5458-3764	1		Adult	Thysanoplusia orichalcea	Animalia	Arthropoda	Insecta	Lepidoptera	Noctuidae	Fabricius, 1775	Asia	India	91	Mizoram	Lawipu	759	23°42'57.6"N 92°39'40.0"E		M.Hnialum; N.Chitra	Light trap	2024-11-04	TNAU_IM
Other material	TNAU_IM_MZLP014	M. Hnialum	https://orcid.org/0009-0000-5458-3764	1		Adult	Thysanoplusia orichalcea	Animalia	Arthropoda	Insecta	Lepidoptera	Noctuidae	Fabricius, 1775	Asia	India	91	Mizoram	Lawipu	759	23°42'57.6"N 92°39'40.0"E		M.Hnialum; N.Chitra	Light trap	2024-11-04	TNAU_IM
Other material	TNAU_IM_MZSC004	M. Hnialum	https://orcid.org/0009-0000-5458-3764	1		Adult	Thysanoplusia orichalcea	Animalia	Arthropoda	Insecta	Lepidoptera	Noctuidae	Fabricius, 1775	Asia	India	91	Mizoram	Serchhip	1281	23° 18' 21.81" N, 92° 51' 10.25" E		M.Hnialum; N.Chitra	Light trap	2024-09-05	TNAU_IM
Other material	TNAU_IM_MZLP015	M. Hnialum	https://orcid.org/0009-0000-5458-3764	1		Adult	Thysanoptyx sordida	Animalia	Arthropoda	Insecta	Lepidoptera	Noctuidae	Butler, 1881	Asia	India	91	Mizoram	Lawipu	759	23°42'57.6"N 92°39'40.0"E		M.Hnialum; N.Chitra	Light trap	2024-11-04	TNAU_IM
Other material	TNAU_IM_MZLBV013	M. Hnialum	https://orcid.org/0009-0000-5458-3764	1		Adult	Thysanoptyx sordida	Animalia	Arthropoda	Insecta	Lepidoptera	Noctuidae	Butler, 1881	Asia	India	91	Mizoram	Lunglei bazar veng	1052	22° 53' 48.23" N, 92° 45' 1.76" E.		M.Hnialum; N.Chitra	Light trap	2024-12-05	TNAU_IM
Other material	TNAU_IM_MZLBV014	M. Hnialum	https://orcid.org/0009-0000-5458-3764	1		Adult	Thysanoptyx sordida	Animalia	Arthropoda	Insecta	Lepidoptera	Noctuidae	Butler, 1881	Asia	India	91	Mizoram	Lunglei bazar veng	1052	22° 53' 48.23" N, 92° 45' 1.76" E.		M.Hnialum; N.Chitra	Light trap	2024-12-05	TNAU_IM
Other material	TNAU_IM_MZDT020	M. Hnialum	https://orcid.org/0009-0000-5458-3764	1		Adult	Tinolius quadrimaculatus	Animalia	Arthropoda	Insecta	Lepidoptera	Erebidae	Walker, 1864	Asia	India	91	Mizoram	Dinthar	827	23° 56' 38.51" N, 92° 29' 23.20" E		M.Hnialum; N.Chitra	Light trap	04/26/2024	TNAU_IM
Other material	TNAU_IM_MZDT021	M. Hnialum	https://orcid.org/0009-0000-5458-3764	1		Adult	Tinolius quadrimaculatus	Animalia	Arthropoda	Insecta	Lepidoptera	Erebidae	Walker, 1864	Asia	India	91	Mizoram	Dinthar	827	23° 56' 38.51" N, 92° 29' 23.20" E		M.Hnialum; N.Chitra	Light trap	04/26/2024	TNAU_IM
Other material	TNAU_IM_MZZT020	M. Hnialum	https://orcid.org/0009-0000-5458-3764	1		Adult	Trigonodes hyppasia	Animalia	Arthropoda	Insecta	Lepidoptera	Erebidae	Cramer, 1779	Asia	India	91	Mizoram	Zokhawthar	735	23° 21' 47.23" N, 93° 23' 26.73" E.		M.Hnialum; N.Chitra	Light trap	04/16/2024	TNAU_IM
Other material	TNAU_IM_MZZT021	M. Hnialum	https://orcid.org/0009-0000-5458-3764	1		Adult	Trigonodes hyppasia	Animalia	Arthropoda	Insecta	Lepidoptera	Erebidae	Cramer, 1779	Asia	India	91	Mizoram	Zokhawthar	735	23° 21' 47.23" N, 93° 23' 26.73" E.		M.Hnialum; N.Chitra	Light trap	04/16/2024	TNAU_IM
Other material	TNAU_IM_MZKL001	M. Hnialum	https://orcid.org/0009-0000-5458-3764	1		Adult	Vamuna maculata	Animalia	Arthropoda	Insecta	Lepidoptera	Erebidae	Moore, 1878	Asia	India	91	Mizoram	Kolasib	722	24°13'28.3"N 92°40'29.3"E		M.Hnialum; N.Chitra	Light trap	04/30/2024	TNAU_IM
Other material	TNAU_IM_MZTZ006	M. Hnialum	https://orcid.org/0009-0000-5458-3764	1		Adult	Vamuna maculata	Animalia	Arthropoda	Insecta	Lepidoptera	Erebidae	Moore, 1878	Asia	India	91	Mizoram	Thenzawl	772	23° 16' 54.16" N, 92° 46' 44.22" E		M.Hnialum; N.Chitra	Light trap	2024-05-05	TNAU_IM
Other material	TNAU_IM_MZDT022	M. Hnialum	https://orcid.org/0009-0000-5458-3764	1		Adult	Vamuna maculata	Animalia	Arthropoda	Insecta	Lepidoptera	Erebidae	Moore, 1878	Asia	India	91	Mizoram	Dinthar	827	23° 56' 38.51" N, 92° 29' 23.20" E		M.Hnialum; N.Chitra	Light trap	04/26/2024	TNAU_IM
Other material	TNAU_IM_MZDT023	M. Hnialum	https://orcid.org/0009-0000-5458-3764	1		Adult	Vamuna maculata	Animalia	Arthropoda	Insecta	Lepidoptera	Erebidae	Moore, 1878	Asia	India	91	Mizoram	Dinthar	827	23° 56' 38.51" N, 92° 29' 23.20" E		M.Hnialum; N.Chitra	Light trap	04/26/2024	TNAU_IM
