# Supplementary material for: Alpha diversity with increasing altitude and Rapoport’s rule adherence: Elevational trends in Noctuoidea (Lepidoptera) of Mizoram, India
Source: Biodivers Data J. 2025 Apr 25;13:e152977. doi: 10.3897/BDJ.13.e152977 (PMC12048818; doi:10.3897/BDJ.13.e152977)
Supplement: Supplementary material 10 — Sample coverage [file bdj-13-e152977-s010.csv]

Assemblage	n	S.obs	SC	f1	f2	f3	f4	f5	f6	f7	f8	f9	f10
0-400	15	5	0.9796	2	1	0	0	1	1	1	0	2	0
400-800	46	23	0.9536	9	10	1	2	0	1	0	1	1	0
800-1200	57	21	0.9522	7	9	1	1	1	1	0	1	1	0
1200-1600	46	21	0.9169	7	10	1	1	0	2	1	0	1	0
